# Supplementary material for: Frequency of canine nt230(del4) MDR1 mutation in prone pure breeds, their crosses and mongrels in Israel - insights from a worldwide comparative perspective
Source: BMC Vet Res. 2017 Nov 13;13:333. doi: 10.1186/s12917-017-1251-9 (PMC5683241; doi:10.1186/s12917-017-1251-9)
Supplement: Additional file 1: — List of all tested dogs, stratified by breed. For each sample ID, the breed and MDR1 genotyping status is indicated. (XLSX 60 kb) [file 12917_2017_1251_MOESM1_ESM.xlsx]

## Sheet: Guide
Label	Breed	Total of dogs/samples
AS	Australian Shepherd	145
AS-cross	Australian Shepherd crosses	32
BC	Border Colie	261
BC-cross	Border Colie crosses	183
BCXAS	Border Collie X Australisn Shepherd	5
RC	Rough Collie	20
RC-cross	Rough Collie crosses	49
GSD	German Shepherd Dog	21
GSD-cross	German Shepherd Dog crosses	11
WSS	White Swiss Shepherd	12
SS	Shetland Sheepdog	13
SS-cross	Shetland Sheepdog crosses	1
OES	Old English Sheepdog	4
OES-cross	Old English Sheepdog crosses	0
NR	Non-related	61
NR-cross	Non-related crosses (Mongrels)	583

## Sheet: AS
Sample ID	Breed	MDR1 genotype with regard to MDR1(del) mutation
A-1002	Australian Shepherd	Heterozygote
A-1005	Australian Shepherd	Heterozygote
A-1010	Australian Shepherd	Heterozygote
A-1011	Australian Shepherd	Heterozygote
A-1015	Australian Shepherd	Heterozygote
A-1041	Australian Shepherd	Heterozygote
A-1061	Australian Shepherd	Heterozygote
A-1077	Australian Shepherd	Heterozygote
A-1148	Australian Shepherd	Heterozygote
A-1187	Australian Shepherd	Heterozygote
A-1199	Australian Shepherd	Heterozygote
A-1245	Australian Shepherd	Heterozygote
A-1270	Australian Shepherd	Heterozygote
A-1296	Australian Shepherd	Heterozygote
A-1306	Australian Shepherd	Heterozygote
A-1312	Australian Shepherd	Heterozygote
A-1365	Australian Shepherd	Heterozygote
A-1381	Australian Shepherd	Heterozygote
A-1382	Australian Shepherd	Heterozygote
A-1414	Australian Shepherd	Heterozygote
A-1431	Australian Shepherd	Heterozygote
A-1477	Australian Shepherd	Heterozygote
A-1479	Australian Shepherd	Heterozygote
A-1507	Australian Shepherd	Heterozygote
A430	Australian Shepherd	Heterozygote
A451	Australian Shepherd	Heterozygote
A465	Australian Shepherd	Heterozygote
A484	Australian Shepherd	Heterozygote
A486	Australian Shepherd	Heterozygote
A487	Australian Shepherd	Heterozygote
A495	Australian Shepherd	Heterozygote
A502	Australian Shepherd	Heterozygote
A527	Australian Shepherd	Heterozygote
A539	Australian Shepherd	Heterozygote
A612	Australian Shepherd	Heterozygote
A622	Australian Shepherd	Heterozygote
A638	Australian Shepherd	Heterozygote
A642	Australian Shepherd	Heterozygote
A645	Australian Shepherd	Heterozygote
A654	Australian Shepherd	Heterozygote
A-663	Australian Shepherd	Heterozygote
A-713	Australian Shepherd	Heterozygote
A-715	Australian Shepherd	Heterozygote
A-754	Australian Shepherd	Heterozygote
A-768	Australian Shepherd	Heterozygote
A-772	Australian Shepherd	Heterozygote
A-843	Australian Shepherd	Heterozygote
A-867	Australian Shepherd	Heterozygote
A-912	Australian Shepherd	Heterozygote
A-928	Australian Shepherd	Heterozygote
DNP#41	Australian Shepherd	Heterozygote
DNP#5	Australian Shepherd	Heterozygote
DNP#7	Australian Shepherd	Heterozygote
GGA-A#104	Australian Shepherd	Heterozygote
GGA-A#119	Australian Shepherd	Heterozygote
GGA-A#162	Australian Shepherd	Heterozygote
GGA-A#163	Australian Shepherd	Heterozygote
GGA-A#164	Australian Shepherd	Heterozygote
GGA-A#202	Australian Shepherd	Heterozygote
GGA-A#205	Australian Shepherd	Heterozygote
GGA-A#215	Australian Shepherd	Heterozygote
GGA-A#222	Australian Shepherd	Heterozygote
GGA-A#300	Australian Shepherd	Heterozygote
GGA-A#364	Australian Shepherd	Heterozygote
GGA-A#400	Australian Shepherd	Heterozygote
A-1118	Australian Shepherd	Homozygote
A-1315	Australian Shepherd	Homozygote
A-1453	Australian Shepherd	Homozygote
A-1489	Australian Shepherd	Homozygote
A466	Australian Shepherd	Homozygote
A545	Australian Shepherd	Homozygote
A-829	Australian Shepherd	Homozygote
DNP#27	Australian Shepherd	Homozygote
GGA-A#130	Australian Shepherd	Homozygote
GGA-A#176	Australian Shepherd	Homozygote
GGA-A#260	Australian Shepherd	Homozygote
GGA-A#282	Australian Shepherd	Homozygote
GGA-A#343	Australian Shepherd	Homozygote
A-1006	Australian Shepherd	Normal
A-1027	Australian Shepherd	Normal
A-1033	Australian Shepherd	Normal
A-1111	Australian Shepherd	Normal
A-1125	Australian Shepherd	Normal
A-1137	Australian Shepherd	Normal
A-1163	Australian Shepherd	Normal
A-1165	Australian Shepherd	Normal
A-1169	Australian Shepherd	Normal
A-1209	Australian Shepherd	Normal
A-1230	Australian Shepherd	Normal
A-1231	Australian Shepherd	Normal
A-1235	Australian Shepherd	Normal
A-1295	Australian Shepherd	Normal
A-1320	Australian Shepherd	Normal
A-1323	Australian Shepherd	Normal
A-1336	Australian Shepherd	Normal
A-1344	Australian Shepherd	Normal
A-1379	Australian Shepherd	Normal
A-1400	Australian Shepherd	Normal
A-1401	Australian Shepherd	Normal
A-1425	Australian Shepherd	Normal
A-1463	Australian Shepherd	Normal
A-1471	Australian Shepherd	Normal
A-1476	Australian Shepherd	Normal
A-1484	Australian Shepherd	Normal
A441	Australian Shepherd	Normal
A456	Australian Shepherd	Normal
A462	Australian Shepherd	Normal
A508	Australian Shepherd	Normal
A516	Australian Shepherd	Normal
A526	Australian Shepherd	Normal
A557	Australian Shepherd	Normal
A560	Australian Shepherd	Normal
A594	Australian Shepherd	Normal
A631	Australian Shepherd	Normal
A-691	Australian Shepherd	Normal
A-782	Australian Shepherd	Normal
A-783	Australian Shepherd	Normal
A-854	Australian Shepherd	Normal
A-878	Australian Shepherd	Normal
A-889	Australian Shepherd	Normal
A-900	Australian Shepherd	Normal
A-937	Australian Shepherd	Normal
A-982	Australian Shepherd	Normal
DNP#39	Australian Shepherd	Normal
DNP#59	Australian Shepherd	Normal
DNP#6	Australian Shepherd	Normal
GGA-A#103	Australian Shepherd	Normal
GGA-A#143	Australian Shepherd	Normal
GGA-A#153	Australian Shepherd	Normal
GGA-A#195	Australian Shepherd	Normal
GGA-A#206	Australian Shepherd	Normal
GGA-A#209	Australian Shepherd	Normal
GGA-A#210	Australian Shepherd	Normal
GGA-A#283	Australian Shepherd	Normal
GGA-A#304	Australian Shepherd	Normal
GGA-A#306	Australian Shepherd	Normal
GGA-A#321	Australian Shepherd	Normal
GGA-A#340	Australian Shepherd	Normal
GGA-A#356	Australian Shepherd	Normal
GGA-A#361	Australian Shepherd	Normal
GGA-A#363	Australian Shepherd	Normal
GGA-A#368	Australian Shepherd	Normal
GGA-A#392	Australian Shepherd	Normal
GGA-A#401	Australian Shepherd	Normal
VM#2	Australian Shepherd	Normal

## Sheet: AS-cross
Sample ID	Breed	MDR1 genotype with regard to MDR1(del) mutation
A-1020	Australian Shepherd crosses	Heterozygote
A447	Australian Shepherd crosses	Heterozygote
A520	Australian Shepherd crosses	Heterozygote
A-988	Australian Shepherd crosses	Heterozygote
GGA-A#246	Australian Shepherd crosses	Heterozygote
?	Australian Shepherd crosses	Normal
A-1068	Australian Shepherd crosses	Normal
A-1095	Australian Shepherd crosses	Normal
A-1220	Australian Shepherd crosses	Normal
A-1251	Australian Shepherd crosses	Normal
A-1299	Australian Shepherd crosses	Normal
A-1343	Australian Shepherd crosses	Normal
A-1495	Australian Shepherd crosses	Normal
A-1496	Australian Shepherd crosses	Normal
A410	Australian Shepherd crosses	Normal
A455	Australian Shepherd crosses	Normal
A472	Australian Shepherd crosses	Normal
A546	Australian Shepherd crosses	Normal
A552	Australian Shepherd crosses	Normal
A589	Australian Shepherd crosses	Normal
A634	Australian Shepherd crosses	Normal
A649	Australian Shepherd crosses	Normal
A-694	Australian Shepherd crosses	Normal
A-759	Australian Shepherd crosses	Normal
A-780	Australian Shepherd crosses	Normal
A-816	Australian Shepherd crosses	Normal
A-862	Australian Shepherd crosses	Normal
A-953	Australian Shepherd crosses	Normal
A-992	Australian Shepherd crosses	Normal
GGA-A#218	Australian Shepherd crosses	Normal
GGA-A#318	Australian Shepherd crosses	Normal
GGA-A#350	Australian Shepherd crosses	Normal

## Sheet: BC
Sample ID	Breed	MDR1 genotype with regard to MDR1(del) mutation
vm#6	Border Colie	Heterozygote
A-1269	Border Colie	Heterozygote
A-1314	Border Colie	Heterozygote
A-1366	Border Colie	Heterozygote
A-1426	Border Colie	Heterozygote
A-1436	Border Colie	Heterozygote
A-965	Border Colie	Heterozygote
DNP#11	Border Colie	Heterozygote
GGA-A#136	Border Colie	Heterozygote
GGA-A#175	Border Colie	Heterozygote
GGA-A#353	Border Colie	Heterozygote
GGA-A#387	Border Colie	Heterozygote
VM#4	Border Colie	Heterozygote
A-1019	Border Colie	Homozygote
A-1508	Border Colie	Homozygote
A-1523	Border Colie	Homozygote
A-682	Border Colie	Homozygote
A-690	Border Colie	Homozygote
A-751	Border Colie	Homozygote
A-1106-1	Border Colie	Normal
A-1009	Border Colie	Normal
A-1012	Border Colie	Normal
A-1024	Border Colie	Normal
A-1032	Border Colie	Normal
A-1034	Border Colie	Normal
A-1037	Border Colie	Normal
A-1052	Border Colie	Normal
A-1060	Border Colie	Normal
A-1066	Border Colie	Normal
A-1069	Border Colie	Normal
A-1072	Border Colie	Normal
A-1075	Border Colie	Normal
A-1082	Border Colie	Normal
A-1088	Border Colie	Normal
A-1091	Border Colie	Normal
A-1092	Border Colie	Normal
A-1093	Border Colie	Normal
A-1094	Border Colie	Normal
A-1098	Border Colie	Normal
A-1102	Border Colie	Normal
A-1106	Border Colie	Normal
A-1109	Border Colie	Normal
A-1119	Border Colie	Normal
A-1126	Border Colie	Normal
A-1128	Border Colie	Normal
A-1129	Border Colie	Normal
A-1142	Border Colie	Normal
A-1149	Border Colie	Normal
A-1157	Border Colie	Normal
A-1159	Border Colie	Normal
A-1160	Border Colie	Normal
A-1164	Border Colie	Normal
A-1167	Border Colie	Normal
A-1173	Border Colie	Normal
A-1183	Border Colie	Normal
A-1184	Border Colie	Normal
A-1185	Border Colie	Normal
A-1186	Border Colie	Normal
A-1189	Border Colie	Normal
A-1195	Border Colie	Normal
A-1202	Border Colie	Normal
A-1206	Border Colie	Normal
A-1223	Border Colie	Normal
A-1238	Border Colie	Normal
A-1242	Border Colie	Normal
A-1274	Border Colie	Normal
A-1279	Border Colie	Normal
A-1281	Border Colie	Normal
A-1283	Border Colie	Normal
A-1302	Border Colie	Normal
A-1304	Border Colie	Normal
A-1307	Border Colie	Normal
A-1310	Border Colie	Normal
A-1311	Border Colie	Normal
A-1325	Border Colie	Normal
A-1326	Border Colie	Normal
A-1327	Border Colie	Normal
A-1328	Border Colie	Normal
A-1330	Border Colie	Normal
A-1335	Border Colie	Normal
A-1367	Border Colie	Normal
A-1383	Border Colie	Normal
A-1395	Border Colie	Normal
A-1413	Border Colie	Normal
A-1417	Border Colie	Normal
A-1433	Border Colie	Normal
A-1465	Border Colie	Normal
A-1469	Border Colie	Normal
A-1475	Border Colie	Normal
A-1497	Border Colie	Normal
A-1501	Border Colie	Normal
A-1516	Border Colie	Normal
A-1519	Border Colie	Normal
A405	Border Colie	Normal
A415	Border Colie	Normal
A418	Border Colie	Normal
A420	Border Colie	Normal
A431	Border Colie	Normal
A434	Border Colie	Normal
A436	Border Colie	Normal
A437	Border Colie	Normal
A438	Border Colie	Normal
A442	Border Colie	Normal
A463	Border Colie	Normal
A469	Border Colie	Normal
A473	Border Colie	Normal
A477	Border Colie	Normal
A480	Border Colie	Normal
A485	Border Colie	Normal
A490	Border Colie	Normal
A493	Border Colie	Normal
A500	Border Colie	Normal
A517	Border Colie	Normal
A529	Border Colie	Normal
A536	Border Colie	Normal
A561	Border Colie	Normal
A563	Border Colie	Normal
A564	Border Colie	Normal
A565	Border Colie	Normal
A570	Border Colie	Normal
A572	Border Colie	Normal
A574	Border Colie	Normal
A582	Border Colie	Normal
A587	Border Colie	Normal
A592	Border Colie	Normal
A597	Border Colie	Normal
A605	Border Colie	Normal
A615	Border Colie	Normal
A618	Border Colie	Normal
A621	Border Colie	Normal
A650	Border Colie	Normal
A651	Border Colie	Normal
A652	Border Colie	Normal
A-659	Border Colie	Normal
A-666	Border Colie	Normal
A-684	Border Colie	Normal
A-685	Border Colie	Normal
A-686	Border Colie	Normal
A-692	Border Colie	Normal
A-695	Border Colie	Normal
A-697	Border Colie	Normal
A-699	Border Colie	Normal
A-702	Border Colie	Normal
A-703	Border Colie	Normal
A-704	Border Colie	Normal
A-705	Border Colie	Normal
A-707	Border Colie	Normal
A-710	Border Colie	Normal
A-711	Border Colie	Normal
A-723	Border Colie	Normal
A-726	Border Colie	Normal
A-743	Border Colie	Normal
A-744	Border Colie	Normal
A-749	Border Colie	Normal
A-752	Border Colie	Normal
A-758	Border Colie	Normal
A-767	Border Colie	Normal
A-777	Border Colie	Normal
A-789	Border Colie	Normal
A-793	Border Colie	Normal
A-802	Border Colie	Normal
A-803	Border Colie	Normal
A-810	Border Colie	Normal
A-813	Border Colie	Normal
A-814	Border Colie	Normal
A-817	Border Colie	Normal
A-818	Border Colie	Normal
A-833	Border Colie	Normal
A-835	Border Colie	Normal
A-844	Border Colie	Normal
A-849	Border Colie	Normal
A-873	Border Colie	Normal
A-874	Border Colie	Normal
A-879	Border Colie	Normal
A-880	Border Colie	Normal
A-882	Border Colie	Normal
A-885	Border Colie	Normal
A-886	Border Colie	Normal
A-888	Border Colie	Normal
A-893	Border Colie	Normal
A-894	Border Colie	Normal
A-897	Border Colie	Normal
A-898	Border Colie	Normal
A-899	Border Colie	Normal
A-903	Border Colie	Normal
A-913	Border Colie	Normal
A-915	Border Colie	Normal
A-917	Border Colie	Normal
A-922	Border Colie	Normal
A-924	Border Colie	Normal
A-927	Border Colie	Normal
A-948	Border Colie	Normal
A-964	Border Colie	Normal
A-966	Border Colie	Normal
A-967	Border Colie	Normal
A-975	Border Colie	Normal
A-979	Border Colie	Normal
A-987	Border Colie	Normal
A-996	Border Colie	Normal
DNP#19	Border Colie	Normal
DNP#50	Border Colie	Normal
DNP#58	Border Colie	Normal
GGA-A#100	Border Colie	Normal
GGA-A#107	Border Colie	Normal
GGA-A#109	Border Colie	Normal
GGA-A#111	Border Colie	Normal
GGA-A#123	Border Colie	Normal
GGA-A#124	Border Colie	Normal
GGA-A#125	Border Colie	Normal
GGA-A#127	Border Colie	Normal
GGA-A#128	Border Colie	Normal
GGA-A#132	Border Colie	Normal
GGA-A#139	Border Colie	Normal
GGA-A#142	Border Colie	Normal
GGA-A#144	Border Colie	Normal
GGA-A#145	Border Colie	Normal
GGA-A#146	Border Colie	Normal
GGA-A#148	Border Colie	Normal
GGA-A#150	Border Colie	Normal
GGA-A#152	Border Colie	Normal
GGA-A#154	Border Colie	Normal
GGA-A#158	Border Colie	Normal
GGA-A#160	Border Colie	Normal
GGA-A#161	Border Colie	Normal
GGA-A#177	Border Colie	Normal
GGA-A#198	Border Colie	Normal
GGA-A#211	Border Colie	Normal
GGA-A#214	Border Colie	Normal
GGA-A#216	Border Colie	Normal
GGA-A#223	Border Colie	Normal
GGA-A#227	Border Colie	Normal
GGA-A#240	Border Colie	Normal
GGA-A#247	Border Colie	Normal
GGA-A#261	Border Colie	Normal
GGA-A#263	Border Colie	Normal
GGA-A#264	Border Colie	Normal
GGA-A#266	Border Colie	Normal
GGA-A#271	Border Colie	Normal
GGA-A#286	Border Colie	Normal
GGA-A#287	Border Colie	Normal
GGA-A#288	Border Colie	Normal
GGA-A#291	Border Colie	Normal
GGA-A#292	Border Colie	Normal
GGA-A#293	Border Colie	Normal
GGA-A#298	Border Colie	Normal
GGA-A#313	Border Colie	Normal
GGA-A#323	Border Colie	Normal
GGA-A#324	Border Colie	Normal
GGA-A#331	Border Colie	Normal
GGA-A#332	Border Colie	Normal
GGA-A#344	Border Colie	Normal
GGA-A#346	Border Colie	Normal
GGA-A#355	Border Colie	Normal
GGA-A#357	Border Colie	Normal
GGA-A#359	Border Colie	Normal
GGA-A#371	Border Colie	Normal
GGA-A#384	Border Colie	Normal
GGA-A#388	Border Colie	Normal
GGA-A#398	Border Colie	Normal
GGA-A#402	Border Colie	Normal
jxrGGA-A#187	Border Colie	Normal

## Sheet: BC-cross
Sample ID	Breed	MDR1 genotype with regard to MDR1(del) mutation
A-1171	Border Colie crosses	Heterozygote
A-1224	Border Colie crosses	Heterozygote
A-1233	Border Colie crosses	Heterozygote
A-1293	Border Colie crosses	Heterozygote
A-1422	Border Colie crosses	Heterozygote
A-1423	Border Colie crosses	Heterozygote
A530	Border Colie crosses	Heterozygote
A607	Border Colie crosses	Heterozygote
GGA-A#115	Border Colie crosses	Heterozygote
GGA-A#186	Border Colie crosses	Heterozygote
VM#1	Border Colie crosses	Heterozygote
A-1004	Border Colie crosses	Normal
A-1018	Border Colie crosses	Normal
A-1021	Border Colie crosses	Normal
A-1023	Border Colie crosses	Normal
A-1026	Border Colie crosses	Normal
A-1028	Border Colie crosses	Normal
A-1030	Border Colie crosses	Normal
A-1035	Border Colie crosses	Normal
A-1055	Border Colie crosses	Normal
A-1064	Border Colie crosses	Normal
A-1065	Border Colie crosses	Normal
A-1081	Border Colie crosses	Normal
A-1083	Border Colie crosses	Normal
A-1096	Border Colie crosses	Normal
A-1096	Border Colie crosses	Normal
A-1099	Border Colie crosses	Normal
A-1101	Border Colie crosses	Normal
A-1115	Border Colie crosses	Normal
A-1116	Border Colie crosses	Normal
A-1117	Border Colie crosses	Normal
A-1120	Border Colie crosses	Normal
A-1122	Border Colie crosses	Normal
A-1123	Border Colie crosses	Normal
A-1132	Border Colie crosses	Normal
A-1138	Border Colie crosses	Normal
A-1140	Border Colie crosses	Normal
A-1145	Border Colie crosses	Normal
A-1146	Border Colie crosses	Normal
A-1156	Border Colie crosses	Normal
A-1176	Border Colie crosses	Normal
A-1178	Border Colie crosses	Normal
A-1190	Border Colie crosses	Normal
A-1207	Border Colie crosses	Normal
A-1219	Border Colie crosses	Normal
A-1226	Border Colie crosses	Normal
A-1229	Border Colie crosses	Normal
A-1247	Border Colie crosses	Normal
A-1248	Border Colie crosses	Normal
A-1249	Border Colie crosses	Normal
A-1254	Border Colie crosses	Normal
A-1260	Border Colie crosses	Normal
A-1266	Border Colie crosses	Normal
A-1286	Border Colie crosses	Normal
A-1316	Border Colie crosses	Normal
A-1331	Border Colie crosses	Normal
A-1333	Border Colie crosses	Normal
A-1354	Border Colie crosses	Normal
A-1360	Border Colie crosses	Normal
A-1362	Border Colie crosses	Normal
A-1380	Border Colie crosses	Normal
A-1389	Border Colie crosses	Normal
A-1396	Border Colie crosses	Normal
A-1405	Border Colie crosses	Normal
A-1412	Border Colie crosses	Normal
A-1419	Border Colie crosses	Normal
A-1444	Border Colie crosses	Normal
A-1449	Border Colie crosses	Normal
A-1450	Border Colie crosses	Normal
A-1454	Border Colie crosses	Normal
A-1460	Border Colie crosses	Normal
A-1483	Border Colie crosses	Normal
A-1486	Border Colie crosses	Normal
A-1499	Border Colie crosses	Normal
A-1500	Border Colie crosses	Normal
A-1506	Border Colie crosses	Normal
A-1518	Border Colie crosses	Normal
A408	Border Colie crosses	Normal
A416	Border Colie crosses	Normal
A417	Border Colie crosses	Normal
A432	Border Colie crosses	Normal
A443	Border Colie crosses	Normal
A444	Border Colie crosses	Normal
A450	Border Colie crosses	Normal
A454	Border Colie crosses	Normal
A457	Border Colie crosses	Normal
A467	Border Colie crosses	Normal
A471	Border Colie crosses	Normal
A483	Border Colie crosses	Normal
A488	Border Colie crosses	Normal
A489	Border Colie crosses	Normal
A497	Border Colie crosses	Normal
A504	Border Colie crosses	Normal
A505	Border Colie crosses	Normal
A518	Border Colie crosses	Normal
A531	Border Colie crosses	Normal
A538	Border Colie crosses	Normal
A541	Border Colie crosses	Normal
A555	Border Colie crosses	Normal
A573	Border Colie crosses	Normal
A578	Border Colie crosses	Normal
A579	Border Colie crosses	Normal
A583	Border Colie crosses	Normal
A591	Border Colie crosses	Normal
A599	Border Colie crosses	Normal
A617	Border Colie crosses	Normal
A628	Border Colie crosses	Normal
A647	Border Colie crosses	Normal
A648	Border Colie crosses	Normal
A-664	Border Colie crosses	Normal
A-665	Border Colie crosses	Normal
A-668	Border Colie crosses	Normal
A-716	Border Colie crosses	Normal
A-742	Border Colie crosses	Normal
A-753	Border Colie crosses	Normal
A-755	Border Colie crosses	Normal
A-763	Border Colie crosses	Normal
A-766	Border Colie crosses	Normal
A-785	Border Colie crosses	Normal
A-792	Border Colie crosses	Normal
A-801	Border Colie crosses	Normal
A-805	Border Colie crosses	Normal
A-830	Border Colie crosses	Normal
A-832	Border Colie crosses	Normal
A-834	Border Colie crosses	Normal
A-840	Border Colie crosses	Normal
A-841	Border Colie crosses	Normal
A-845	Border Colie crosses	Normal
A-846	Border Colie crosses	Normal
A-851	Border Colie crosses	Normal
A-856	Border Colie crosses	Normal
A-858	Border Colie crosses	Normal
A-861	Border Colie crosses	Normal
A-864	Border Colie crosses	Normal
A-876	Border Colie crosses	Normal
A-895	Border Colie crosses	Normal
A-908	Border Colie crosses	Normal
A-943	Border Colie crosses	Normal
A-949	Border Colie crosses	Normal
A-961	Border Colie crosses	Normal
A-968	Border Colie crosses	Normal
A-989	Border Colie crosses	Normal
A-991	Border Colie crosses	Normal
DNP#47	Border Colie crosses	Normal
DNP#73	Border Colie crosses	Normal
GGA-A#102	Border Colie crosses	Normal
GGA-A#106	Border Colie crosses	Normal
GGA-A#112	Border Colie crosses	Normal
GGA-A#116	Border Colie crosses	Normal
GGA-A#120	Border Colie crosses	Normal
GGA-A#121	Border Colie crosses	Normal
GGA-A#122	Border Colie crosses	Normal
GGA-A#126	Border Colie crosses	Normal
GGA-A#134	Border Colie crosses	Normal
GGA-A#141	Border Colie crosses	Normal
GGA-A#151	Border Colie crosses	Normal
GGA-A#170	Border Colie crosses	Normal
GGA-A#178	Border Colie crosses	Normal
GGA-A#180	Border Colie crosses	Normal
GGA-A#181	Border Colie crosses	Normal
GGA-A#207	Border Colie crosses	Normal
GGA-A#217	Border Colie crosses	Normal
GGA-A#220	Border Colie crosses	Normal
GGA-A#228	Border Colie crosses	Normal
GGA-A#248	Border Colie crosses	Normal
GGA-A#274	Border Colie crosses	Normal
GGA-A#278	Border Colie crosses	Normal
GGA-A#279	Border Colie crosses	Normal
GGA-A#280	Border Colie crosses	Normal
GGA-A#295	Border Colie crosses	Normal
GGA-A#297	Border Colie crosses	Normal
GGA-A#308	Border Colie crosses	Normal
GGA-A#309	Border Colie crosses	Normal
GGA-A#345	Border Colie crosses	Normal
GGA-A#348	Border Colie crosses	Normal
GGA-A#367	Border Colie crosses	Normal
GGA-A#370	Border Colie crosses	Normal
GGA-A#372	Border Colie crosses	Normal
GGA-A#376	Border Colie crosses	Normal
GGA-A#380	Border Colie crosses	Normal
GGA-A#391	Border Colie crosses	Normal
GGA-A#394	Border Colie crosses	Normal
GGA-A#396	Border Colie crosses	Normal

## Sheet: BCXAS
Sample ID	Breed	MDR1 genotype with regard to MDR1(del) mutation
GGA-A#168	Border Collie X Australisn Shepherd	Heterozygote
A-1399	Border Collie X Australisn Shepherd	Normal
A-859	Border Collie X Australisn Shepherd	Normal
GGA-A#374	Border Collie X Australisn Shepherd	Normal
GGA-A#397	Border Collie X Australisn Shepherd	Normal

## Sheet: RC
Sample ID	Breed	MDR1 genotype with regard to MDR1(del) mutation
A-1130	Rouch Collie	Heterozygote
A-1170	Rouch Collie	Heterozygote
A-1177	Rouch Collie	Heterozygote
A-1204	Rouch Collie	Heterozygote
A-1213	Rouch Collie	Heterozygote
A478	Rouch Collie	Heterozygote
A-672	Rouch Collie	Heterozygote
A-725	Rouch Collie	Heterozygote
GGA-A#179	Rouch Collie	Heterozygote
A559	Rouch Collie	Homozygote
A-1003	Rouch Collie	Normal
A-1047	Rouch Collie	Normal
A-1234	Rouch Collie	Normal
A-1472-1	Rouch Collie	Normal
A-1524	Rouch Collie	Normal
A571	Rouch Collie	Normal
A-683	Rouch Collie	Normal
A-932	Rouch Collie	Normal
A-942	Rouch Collie	Normal
GGA-A#301	Rouch Collie	Normal

## Sheet: RC-cross
Sample ID	Breed	MDR1 genotype with regard to MDR1(del) mutation
A-1390	Rough Collie crosses	Heterozygote
DNP#75	Rough Collie crosses	Heterozygote
A-1472	Rough Collie crosses	Homozygote
A-1017	Rough Collie crosses	Normal
A-1039	Rough Collie crosses	Normal
A-1042	Rough Collie crosses	Normal
A-1046	Rough Collie crosses	Normal
A-1053	Rough Collie crosses	Normal
A-1107	Rough Collie crosses	Normal
A-1143	Rough Collie crosses	Normal
A-1201	Rough Collie crosses	Normal
A-1345	Rough Collie crosses	Normal
A-1410	Rough Collie crosses	Normal
A-1480	Rough Collie crosses	Normal
A-1491	Rough Collie crosses	Normal
A540	Rough Collie crosses	Normal
A547	Rough Collie crosses	Normal
A584	Rough Collie crosses	Normal
A624	Rough Collie crosses	Normal
A625	Rough Collie crosses	Normal
A626	Rough Collie crosses	Normal
A-784	Rough Collie crosses	Normal
A-790	Rough Collie crosses	Normal
A-815	Rough Collie crosses	Normal
A-821	Rough Collie crosses	Normal
A-837	Rough Collie crosses	Normal
A-853	Rough Collie crosses	Normal
A-875	Rough Collie crosses	Normal
A-883	Rough Collie crosses	Normal
A-910	Rough Collie crosses	Normal
A-921	Rough Collie crosses	Normal
A-923	Rough Collie crosses	Normal
A-929	Rough Collie crosses	Normal
A-954	Rough Collie crosses	Normal
A-959	Rough Collie crosses	Normal
A-970	Rough Collie crosses	Normal
A-986	Rough Collie crosses	Normal
A-990	Rough Collie crosses	Normal
A-994	Rough Collie crosses	Normal
GGA-A#135	Rough Collie crosses	Normal
GGA-A#137	Rough Collie crosses	Normal
GGA-A#138	Rough Collie crosses	Normal
GGA-A#147	Rough Collie crosses	Normal
GGA-A#302	Rough Collie crosses	Normal
GGA-A#307	Rough Collie crosses	Normal
GGA-A#325	Rough Collie crosses	Normal
GGA-A#333	Rough Collie crosses	Normal
GGA-A#337	Rough Collie crosses	Normal
GGA-A#378	Rough Collie crosses	Normal

## Sheet: GSD
Sample ID	Breed	MDR1 genotype with regard to MDR1(del) mutation
GGA-A#312	German Shepherd Dog	Heterozygote
A-1000	German Shepherd Dog	Normal
A-1013	German Shepherd Dog	Normal
A-1168	German Shepherd Dog	Normal
A-1211	German Shepherd Dog	Normal
A-1265	German Shepherd Dog	Normal
A-1329	German Shepherd Dog	Normal
A-1332	German Shepherd Dog	Normal
A-1350	German Shepherd Dog	Normal
A-1356	German Shepherd Dog	Normal
A-1448	German Shepherd Dog	Normal
A-1521	German Shepherd Dog	Normal
A525	German Shepherd Dog	Normal
A534	German Shepherd Dog	Normal
A575	German Shepherd Dog	Normal
A-786	German Shepherd Dog	Normal
A-820	German Shepherd Dog	Normal
GGA-A#101	German Shepherd Dog	Normal
GGA-A#183	German Shepherd Dog	Normal
GGA-A#236	German Shepherd Dog	Normal
GGA-A#253	German Shepherd Dog	Normal

## Sheet: GSD-cross
Sample ID	Breed	MDR1 genotype with regard to MDR1(del) mutation
A-1007	German Shepherd Dog crosses	Normal
A-1067	German Shepherd Dog crosses	Normal
A-1208	German Shepherd Dog crosses	Normal
A-1221	German Shepherd Dog crosses	Normal
A-1287	German Shepherd Dog crosses	Normal
A-1358	German Shepherd Dog crosses	Normal
A-1490	German Shepherd Dog crosses	Normal
A510	German Shepherd Dog crosses	Normal
A-661	German Shepherd Dog crosses	Normal
A-868	German Shepherd Dog crosses	Normal
GGA-A#166	German Shepherd Dog crosses	Normal

[truncated: 8 more sheets: WSS, WSS-cross, SS, SS-cross, OES, OES-cross, NR, NR-cross]
